# Supplementary material for: Modeling the Additive Effects of Nanoparticles and Polymers on Hydrogel Mechanical Properties Using Multifactor Analysis
Source: Nanomaterials (Basel). 2022 Dec 15;12(24):4461. doi: 10.3390/nano12244461 (PMC9785977; doi:10.3390/nano12244461)
Supplement: Supplementary file 1 [file nanomaterials-12-04461-s001.zip]

Archive with 1 entries (1 files):
- nanomaterials-2080708-supplementary.pdf
